# Supplementary material for: A Kettle of Fish: A Review of the Scientific Literature for Evidence of Fish Sentience
Source: Animals (Basel). 2022 May 5;12(9):1182. doi: 10.3390/ani12091182 (PMC9100576; doi:10.3390/ani12091182)
Supplement: Supplementary file 1 [file animals-12-01182-s001.zip]

Archive with 2 entries (2 files):
- Supplementary File S1.pdf
- Supplementary File S2. Species and keywords.xlsx
