# Supplementary material for: A Kettle of Fish: A Review of the Scientific Literature for Evidence of Fish Sentience
Source: Animals (Basel). 2022 May 5;12(9):1182. doi: 10.3390/ani12091182 (PMC9100576; doi:10.3390/ani12091182)
Supplement: Supplementary file 1 [file animals-12-01182-s001.zip › Supplementary File S2. Species and keywords.xlsx]

## Sheet: Sheet2
		Affective state	Altruism	Anticipation	Anxiety	Arousal	Depression	Dislike	Distress	Eagerness	Emotion	Fear	Frustration	Helplessness	Hostility	Intentionality	Pain	Panic	Sentience	Stress	Grand Total
African catfish	Clarias gariepinus																			1	1
African cichlid	Astatolapia burtoni				2																2
Ambon damselfish	Pomacentrus amboinensis																			1	1
Angelfish	Pterophyllum scalare																			1	1
Arctic char	Salvelinus alpinus																			2	2
Argentinian silverside (Pejerrey)	Odontesthes bonariensis																			1	1
Atlantic Cod	Gadus morhua			1																1	2
Atlantic Salmon	Salmo salar			1	1												4	1		6	13
Atlantic sharpnose shark	Rhizoprionodon terranovae																			3	3
Australian Ghostshark	Callorhinchus milii																			1	1
Australian swellshark	Cephaloscyllium laticeps																			1	1
Banded Knifefish	Gymnotus carapo					1															1
Banded wobbegong	Orectolobus maculatus																			1	1
Bigeye thresher shark	Alopias superciliosus																			1	1
Blacktip shark	Carcharhinus limbatus																			2	2
Blue shark	Prionace glauca																			2	2
Bluegill sunfish	Lepomis macrochirus																			1	1
Blunt snout bream	Megalobrama amblycephala																			1	1
Bonnethead shark	Sphyrna tiburo																			1	1
Bronze whaler shark	Carcharhinus brachyurus																			2	2
Brown bullhead	Ameiurus nebulosus																			1	1
Brown ghost knifefish	Apteronotus leptorhynchus															1					1
Bull shark	Carcharhinus leucas																			2	2
Caribbean reef shark	Carcharhinus leucas																			1	1
Checkered puffer	Sphoeroides testudineus																			1	1
Chinese mudskipper	Periophthalmus cantonesis														1						1
Chinese Rare minnow	Gobiocypris rarus				1																1
Chinook salmon	Oncorhynchus tshawytscha																			1	1
Cichlid	Neolamprologus pulcher
Cichlid	Cichlasoma dimerus											1								3	4
Common carp	Cyprinus carpio		1										1				2			5	9
Common dentex	Dentex dentex																			1	1
Common minnow	Phoxinus phoxinus											1									1
Common Pandora	Pagellus erythrinus																			1	1
Common thresher shark	Alopias vullpinus																			1	1
Convict cichlid	Amatitlania nigrofasciata				3						1									1	5
Convict cichlid	Archocentrus nigrofasciatus
Crucian carp	Carassius carassius				1							1									2
Damselfish	Pomacentridae											2									2
Draughtboard shark	Cephaloscyllium laticeps																			1	1
Dusky grouper	Epinephelus marginatus																			1	1
Dusky shark	Carcharhinus obscurus																			4	4
Eastern mosquitofish	Gambusia holbrooki				1																1
Eastern shovelnose ray	Aptychotrema rostrata																			1	1
European eel	Anguilla anguilla																1			2	3
European minnow	Phoxinus phoxinus (Linnaeus, 1758)											1							2		3
European perch	Perca fluviatilis				2																2
European sea bass	Dicentrarchus labrax																			4	4
European seabass	Dicentrarchus labrax				1																1
Fathead minnow	Pimephales promelas				1																1
Gibel carp	Carassius auratus gibelio																			2	2
Gilthead sea bream	Sparus aurata																			7	7
Goldfish	Carassius auratus				3	2						2					4				11
Great hammerhead shark	Sphyrna mokarran																			1	1
Grey nurse shark	Ginglymostoma cirratum																			1	1
Gummy shark	Mustelus antarcticus																			6	6
Guppy	Poecilia reticulata				2							1								1	4
Haddock	Melanogrammus aeglefinus																			1	1
Hybrid striped bass	Morone																			1	1
Iberian barbel	Luciobarbus bocagei																			1	1
Japanese medaka	Oryzias latipes				1																1
Jundiá	Rhamdia quelen				1															6	7
Killifish	Jenynsia multidentata																			1	1
Largemouth bass	Micropterus salmoides				1															2	3
Lemon shark	Negaprion brevirostris																			3	3
Lesser-spotted catshark	Scyliorhinus canicula																			1	1
Lined seahorse	Hippocampus erectus				1				1											2	4
Logperch	Percina caprodes																			1	1
Longfin mako shark	Isurus paucus																			1	1
Longsnout seahorses	Hippocampus reidi								1			1								1	3
Matrinxã	Brycon amazonicus																			1	1
Meagre	Argrysomus regius																			1	1
Medaka	Oryzias latipes				3																3
Mexican cavefish	Astyanax mexicanus				1																1
Mosquitofish	Gambusia holbrooki				1																1
Mozambique tilapia	Oreochromis mossambicus																			2	2
Night shark	Carcharchinus signatus																			1	1
Nile Tilapia	Oreochromis niloticus			1	1							3								10	15
Northern pike	Esox lucius				1																1
Oceanic whitetip shark	Carcharhinus longimanus																			2	2
Ornate wobbegong	Orectolobus ornatus																			1	1
Oscar	Astronotus ocellatus								1												1
Pacific bluefin tuna	Thunnus orientalis																			1	1
Pacu	Piaractus brachypomus																			1	1
Panamanian bishop	Brachyrhaphis episcopi																			1	1
Patagonian blennie	Eleginops maclovinus																			1	1
Pelagic thresher shark	Alopias pelagicus																			1	1
Perch	Perca fluviatilis																			1	1
Permit	Trachinotus falcatus																			1	1
Piauçu	Leporinus macrocephalus				1							1					1			1	4
Platy	Xiphophorus variatus																			1	1
Porbeagle shark	Lamna nasus																			2	2
Port Jackson shark	Heterodontus portusjacksoni																			5	5
Pumpkinseed	Lepomis gibbosus																			1	1
Qingbo	Spinibarbus sinensis																			1	1
Rainbow trout	Oncorhynchus mykiss				4	1					1	5					7		1	26	45
Rare minnows	Gobiocypris rarus				1																1
Red porgy	Pagrus pagrus																			1	1
Red sea bream	Pagrus major																			1	1
Rohu	Labeo rohita																			1	1
Russian sturgeon	Acipenser gueldenstaedtii																			1	1
Sailfin molly	Poecilia latipinna				1																1
Sand goby	Pomatoschistus minutus									1											1
Sand tiger	Carcharias taurus																			1	1
Sandbar shark	Carcharhinus plumbeus																			3	3
Scalloped hammerhead shark	Sphyrna lewini																			2	2
Scarlet cardinalfish	Vincentia badia				1																1
School shark	Galeorhinus galeu																			1	1
Sea bass	Dicentrarchus labrax																			1	1
Sea bream	Pagrus major	1																		2	3
Sea trout	Salmo trutta				1																1
Senegalese sole	Solea senegalesensis																			1	1
Sharpsnout sea bream	Diplodus puntazzo																			1	1
Sheepshead minnow	Cyprinodon variegatus				1																1
Shortfin mako	Isurus oxyrinchus																			2	2
Siamese fighting fish	Betta splendens				1																1
Silky shark	Carcharhinus falciformis																			2	2
Smallmouth bass	Micropterus dolomieu																			1	1
Smooth hammerhead shark	Sphyrna zygaena																			3	3
Smooth stingray	Bathytoshia brevicaudata																			1	1
Sole	Solea solea																			1	1
Southern fiddler ray	Trygonorrhina dumerilii																			1	1
Spinner shark	Carcharhinus brevipinna																			1	1
Spotted rose snapper	Lujanus guttatus																			1	1
Spotted wobbegong	Orectolobus maculatus																			1	1
Striped jack	Pseudocaranx dentex																			1	1
Sunshine bass	Morone saxatilis x Morone chrysops																			1	1
Tench	Tinca tinca			1																	1
The Permit	Trachinotus falccatus			1																	1
Three-spined stickleback	Gasterosteus aculeatus				3							1								3	7
Tiger shark	Galeocerdo cuvier																			4	4
Tilapa	Cichlidae																			1	1
Trout	Oncorhynchus sp.																2				2
Turbot	Scophthalmus maximus							1													1
Two-spot astyanax	Astyanax bimaculatus				1																1
Variatus platy	Xiphophorus variatus																			1	1
Western mosquitofish	Gambusia affinis				2																2
White seabream	Diplodus sargus				2							1								1	4
White sucker	Catostomus commersonii																			1	1
White-spotted guitarfish	Rhinobatos albomaculatus																			1	1
Winter flounder	Pseudopleuronectes americanus																1				1
Yellow perch	Perca flavescens																			1	1
Yellow seahorse	Hippocampus kuda																			1	1
Yellowtail kingfish	Seriola lalandi				1																1
Zebrafish	Danio rerio			1	95		5		1		2	25		1			5	2		9	146
Grand Total		1	1	6	144	4	5	1	4	1	4	46	1	1	1	1	27	3		216	467
